# Supplementary material for: Evaluation of Saliva as a Matrix for RT-PCR Analysis and Two Rapid Antigen Tests for the Detection of SARS-CoV-2
Source: Viruses. 2022 Aug 30;14(9):1931. doi: 10.3390/v14091931 (PMC9502549; doi:10.3390/v14091931)
Supplement: Supplementary file 1 [file viruses-14-01931-s001.zip]

Archive with 1 entries (1 files):
- viruses-1888906-supplementary.pdf
